# Supplementary material for: Characterization of a novel member of the family Caulimoviridae infecting Dioscorea nummularia in the Pacific, which may represent a new genus of dsDNA plant viruses
Source: PLoS One. 2018 Sep 12;13(9):e0203038. doi: 10.1371/journal.pone.0203038 (PMC6135502; doi:10.1371/journal.pone.0203038)
Supplement: S1 Table — (XLSX) [file pone.0203038.s001.xlsx]

## Sheet: Supplementary table 1
S1 Table:
Phylogenetic group	Isolate	GenBank accession No.	Reference
DeBV-A/K1	SB42 Da	AM072696	Kenyon et al., 2008
	DBESV	KY827394	Sukal et al., 2017
	FJ75c De	AM072663	Kenyon et al., 2008
DeBV-B/K2	PG137 De	AM072682	Kenyon et al., 2008
	PH06a De	AM072688	Kenyon et al., 2008
DeBV-B/K3	PG141 Da	AM072683	Kenyon et al., 2008
	VU227 Da	AM072704	Kenyon et al., 2008
	DBALV2	KY827395	Kenyon et al., 2008
DsBV/K4*	B394Ds	DQ822073	Seal & Muller, 2007
	B396Ds	DQ822074	Seal & Muller, 2007
DBV-C/K5*	FJ60b Dr	AM072659	Kenyon et al., 2008
	Mt9122Dt	AM503398	Bousalem et al., 2009
	NGl3841Dc	KX008585	Bömer et al., 2016
	NGb0005Da2	KX008581	Bömer et al., 2016
	NGl1950Dr	KX008589	Bömer et al., 2016
	S1g6Dr	KF829974	Umber et al., 2014
DeBV-D/K6	FJ65c De	AM072661	Kenyon et al., 2008
	PG180 De	AM072687	Kenyon et al., 2008
DeBV-E/K7	PG110bDe	AM072677	Kenyon et al., 2008
	PH06b De	AM072689	Kenyon et al., 2008
DBV-A(A)/K8	Gn502Dr	AM503395	Bousalem et al., 2009
	Gn845Dr	AM503397	Bousalem et al., 2009
	NGb0477Dr	KX008586	Bömer et al., 2016
	BfA103Dc	AM503393	Bousalem et al., 2009
	NGb0310Da2	KX008583	Bömer et al., 2016
	DaBVa	X94576, X94581	Briddon et al, 1999
	NG3Da	AM944573	Bömer et al., 2016
	VU249 Db	AM072705	Kenyon et al., 2008
	DBALV-2ALb	KX008594	Bömer et al., 2016
	DBALV-2ALa	KX008571	Bömer et al., 2016
	NGb1844Dr2	KX008592	Bömer et al., 2016
	NGb1892Dr1	KX008587	Bömer et al., 2016
	DaBVb	X94575, X94582	Briddon et al, 1999
	NG1Da	AM944571	Bömer et al., 2016
	NGb0005Da1	KX008580	Bömer et al., 2016
	NGb0310Da1	KX008582	Bömer et al., 2016
	GH03 Dr	AM072664	Bousalem et al., 2009
	DBALV-3RT	KX008595	Bömer et al., 2016
	NG01 Dr	AM072673	Bousalem et al., 2009
	NGb1892Dr2	KX008588	Bömer et al., 2016
	NGb2475Dr	KX008590	Bömer et al., 2016
	BN2Da	AM944584	Eni et al., 2008
	GHL2d Dr	AM072668	Bousalem et al., 2009
DBV-B/K9*	BN4Dr	AM944586	Eni et al., 2008
	Cu1Da	AM503359	Bousalem et al., 2009
	DBTRV	KX430257	Umber et al., 2017
	Bf1052Dr	AM503363	Bousalem et al., 2009
	BfA102Dr	AM503365	Bousalem et al., 2009
	FJ60a Dr	AM072658	Kenyon et al., 2008
	Gn1582Dr	AM503366	Bousalem et al., 2009
	Gn1583Dr	AM503367	Bousalem et al., 2009
	Bf103aDr	AM503362	Bousalem et al., 2009
	Gn158Dr	AM503368	Bousalem et al., 2009
DpBV/K10	SB15b_DP	AM072695	Kenyon et al., 2008
DeBV-E/K11	FJ75b De	AM072662	Kenyon et al., 2008
	PG176 De	AM072686	Kenyon et al., 2008
K12	SB10aDn	AM072692	Kenyon et al., 2008
	WS31aDn	AM421696	Kenyon et al., 2008
K13	PG102cDa	AM421690	Kenyon et al., 2008
DBV-A(B)/U12	GHL2a Dr	AM072665	Bousalem et al., 2009
	Gn1551Dr	AM503380	Bousalem et al., 2009
	Gn842Dr	AM503382	Bousalem et al., 2009
	Gn155Dr	AM503383	Bousalem et al., 2009
	Gn84Dr	AM503385	Bousalem et al., 2009
	Gn501Dr	AM503387	Bousalem et al., 2009
	Gn5031Dr	AM503388	Bousalem et al., 2009
DBV-D	Gn1632Dr	AM503399	Bousalem et al., 2009
	Gn1645Da	AM503401	Bousalem et al., 2009
T13	DBRTV1-2RT	KX008597	Bömer et al., 2016
	DBRTV1-3RT	KX008598	Bömer et al., 2016
	DBRTV1	KX008596	Bömer et al., 2016
	NGb1844Dr1	KX008591	Bömer et al., 2016
T14	DBRTV2	KX008599	Bömer et al., 2016
	DBRTV2-3RT	KX008601	Bömer et al., 2016
	DBRTV2-4RT	KY827393	Bömer et al., 2016
	DBRTV2-2RT	KX008600	Bömer et al., 2016
T15	NGb0310Da3	KX008584	Bömer et al., 2016
	TG2Dr	AM944580	Eni et al., 2008
T16	NG165De	KY555561	Turaki et al., 2017
T17	NGb53Dr	KY555548	Turaki et al., 2017
