# Supplementary material for: Characterization of a novel member of the family Caulimoviridae infecting Dioscorea nummularia in the Pacific, which may represent a new genus of dsDNA plant viruses
Source: PLoS One. 2018 Sep 12;13(9):e0203038. doi: 10.1371/journal.pone.0203038 (PMC6135502; doi:10.1371/journal.pone.0203038)
Supplement: S2 Table — (XLSX) [file pone.0203038.s002.xlsx]

## Sheet: Sheet1
S2 Table
Genus	Virus species	Acronym	Genbank accession no.
Badnavirus	Banana streak GF virus	BSGFV	AY493509
	Banana streak IM virus	BSIMV	HQ593112
	Banana streak MY virus	BSMYV	AY805074
	Banana streak OL virus	BSOLV	AJ002234
	Banana streak UA virus	BSUAV	HQ593107
	Banana streak UI virus	BSUIV	HQ593108
	Banana streak UL virus	BSULV	HQ593109
	Banana streak UM virus	BSUMV	HQ593110
	Banana streak VN virus	BSVNV	AY750155
	Bougainvillea chlorotic vein banding virus	BsCVBV	EU034539
	Cacao swollen shoot virus	CSSV	NC_001574
	Citrus yellow mosaic virus	CYMV	AF347695
	Commelina yellow mottle virus	ComYMV	X52938
	Dioscorea bacilliform AL virus 2	DBALV2	DBALV2
	Dioscorea bacilliform AL virus 2	DBALV	X94578, X94580, X94582, X94575
	Dioscorea bacilliform ES virus	DBESV	DBESV
	Dioscorea bacilliform RT virus 1	DBRTV1	KX008574
	Dioscorea bacilliform RT virus 2	DBRTV2	KX008577, KY827393
	Dioscorea bacilliform RT virus 3	DBRTV3	MF476845
	Dioscorea bacilliform SN virus	DBSNV	DQ822073
	Dioscorea bacilliform TR virus	DBTRV	KX430257
	Fig badnavirus 1	FBV-1	JF411989
	Gooseberry vein banding associated virus	GVBaV	JQ316114
	Grapevine roditis leaf discoloration-associated virus	GRLDaV	HG940503
	Grapevine vein-clearing virus	GVCV	JF301669
	Pagoda yellow mosaic associated virus	PYMAV	KJ013302
	Pineapple bacilliform comosus virus	PBCOV	GU121676
	Piper yellow mottle virus	PYMoV	KC808712
	Rubus yellow net virus	RYNV	KM078034
	Sugarcane bacilliform Guadeloupe A virus	SCBGAV	FJ824813
	Sugarcane bacilliform Guadeloupe D virus	SCBGDV	FJ439817
	Sugarcane bacilliform IM virus	SCBIMV	AJ277091
	Sugarcane bacilliform MO virus	SCBMOV	NC_008017
	Sweet potato caulimo-like virus	SPCV	HQ694978
	Sweet potato vein clearing virus	SPVCV	HQ694979
	Taro bacilliform virus	TaBV	AF357836
Caulimovirus	Atractylodes mild mottle virus	AMMV	KR080327
	Carnation etched ring virus	CERV	X04658
	Cauliflower mosaic virus	CaMV	V00141
	Dahlia mosaic virus	DaMV	JX272320
	Figwort mosaic virus	FMV	X06166
	Horseradish latent virus	HRLV	JX429923
	Lamium leaf distortion virus	LLDV	EU554423
	Mirabilis mosaic virus	MiMV	AF454635
	Soybean Putnam virus	SPuV	JQ926983
	Strawberry vein banding virus	SVBV	X97304
	Cassava vein mosaic virus	CsVMV	U59751
Petuvirus	Petunia vein clearing virus	PVCV	U95208
Rosadnavirus	Rose yellow vein virus	RYVV	JX028536
Solendovirus	Tobacco vein clearing virus	TVCV	AF190123
Soymovirus	Blueberry red ringspot virus	BRRV	AF404509
	Cestrum yellow leaf curling virus	CmYLCV	AF364175
	Peanut chlorotic streak virus	PCSV	U13988
	Soybean chlorotic mottle virus	SbCMV	X15828
Tungrovirus	Rice tungro bacilliform virus	RTBV	NC001914
Unassigned	Dioscorea nummularia-associated virus	DNUaV	MG944237
